# Supplementary material for: Induction of T cell exhaustion by JAK1/3 inhibition in the treatment of alopecia areata
Source: Front Immunol. 2022 Sep 20;13:955038. doi: 10.3389/fimmu.2022.955038 (PMC9531018; doi:10.3389/fimmu.2022.955038)
Supplement: Supplementary file 6 [file Table_1.xlsx]

## Sheet: Sheet1
Supplementary Table1.
Cluster annotation
Cluster ID	Cell type	Marker
0	TRM	Cd8a, Cd8b1,Cd3e, Itgae, Cd69
1	eff_CD8T	Cd8a, Cd8b1,Cd3e, Gzmb, Ifng,Cd40lg
2	M1	Itgam,Adgre1,Ly6c1,Csf1r,Nos2
3	iDCs	Itgax,Itgam,Adgre1,Ly6c1,Csf1r
4	M2	Itgam,Adgre1,Ly6c1,Csf1r,Cd163
5	Tregs	Foxp3
6	NK	Ncr1,Klrb1c,Eomes
7	mDCs	Sirpa,Klf4,Zbtb46,Mrc1,Clec10a,Cd209a
8	pDCs	Itgax,Bst2,SiglecH
9	ex_CD8T	Cd3e, Cd8a, Tcf7, Tox
10	cDC2	Itgax, Sirpa
11	Neutrophils	Ly6G, Mmp8
12	Basophils	Il5ra
13	NKT	Klrd1,Cd3e
14	Monocytes	Itgam
15	B	Jchain
16	cDC1	Itgax,Xcr1
17	Eosinophils	Siglecf, Il5ra
18	LCs	Cd207, Itgax
